# Supplementary material for: The Peptide A-3302-B Isolated from a Marine Bacterium Micromonospora sp. Inhibits HSV-2 Infection by Preventing the Viral Egress from Host Cells
Source: Int J Mol Sci. 2022 Jan 15;23(2):947. doi: 10.3390/ijms23020947 (PMC8778767; doi:10.3390/ijms23020947)
Supplement: Supplementary file 1 [file ijms-23-00947-s001.zip]

Archive with 1 entries (1 files):
- ijms-1537513-supplementary.pdf
